# Supplementary material for: Genetic Differences among Established Populations of Aromia bungii (Faldermann, 1835) (Coleoptera: Cerambycidae) in Japan: Suggestion of Multiple Introductions
Source: Insects. 2022 Feb 21;13(2):217. doi: 10.3390/insects13020217 (PMC8875448; doi:10.3390/insects13020217)
Supplement: Supplementary file 1 [file insects-13-00217-s001.zip]

Archive with 1 entries (1 files):
- insects-1585992-supplementary.xlsx
