# Supplementary material for: Genetic Differences among Established Populations of Aromia bungii (Faldermann, 1835) (Coleoptera: Cerambycidae) in Japan: Suggestion of Multiple Introductions
Source: Insects. 2022 Feb 21;13(2):217. doi: 10.3390/insects13020217 (PMC8875448; doi:10.3390/insects13020217)
Supplement: Supplementary file 1 [file insects-13-00217-s001.zip › insects-1585992-supplementary.xlsx]

## Sheet: Sheet1
Article title	Genetic differences among established populations of Aromia bungii (Coleoptera; Cerambycidae) in Japan: suggestion of multiple introductions
Journal name	Insects
Author names	Shigeaki Tamura and Etsuko Shoda-Kagaya
Affiliation	Department of Forest Entomology, Forestry and Forest Products Research Institute, Forest Research and Management Organization
E-mail address	tamus@affrc.go.jp
Table S1. The information of sampling sites and collected individuals, their haplotypes, and GenBank accession numbers.
Introduced region	Prefecture	City	Site	Latitude	Longitude	Individual number	Sampling Date	Developmental stage	DNA extraction kit	Haplotype	GenBank accession number		Comment
											LCO1490, HCO2198	CO1-Croz, tRNA-LeuR
North Kanto	Gunma	Tatebayashi	GTa1	36°14.6'N	139°30.8'E	GTa1-1	2018-06-28	Male adult	PrepMan	A	LC574081	LC574201
						GTa1-2	2018-06-28	Female adult	PrepMan	A	LC574082	LC574202
						GTa1-3	2018-06-28	Male adult	PrepMan	A	LC574083	LC574203
			GTa2	36°14.5'N	139°32.8'E	GTa2-1	2018-06-28	Female adult	PrepMan	A	LC574084	LC574204
						GTa2-2	2018-06-28	Male adult	PrepMan	B	LC574085	LC574205
			GTa3	36°13.7'N	139°32.0'E	GTa3-1	2018-06-13	Female adult	PrepMan	B	LC574086	LC574206
						GTa3-2	2018-06-13	Male adult	PrepMan	B	LC574087	LC574207
						GTa3-3	2018-06-13	Male adult	PrepMan	B	LC574088	LC574208
						GTa3-4	2018-06-13	Male adult	PrepMan	B	LC574089	LC574209
						GTa3-5	2018-06-13	Male adult	PrepMan	A	LC574090	LC574210
						GTa3-6	2018-06-13	Male adult	PrepMan	A	LC574091	LC574211
						GTa3-7	2018-06-13	Male adult	DNeasy	B	LC574092	LC574212
						GTa3-8	2018-06-13	Male adult	DNeasy	B	LC574093	LC574213
		Oura	GOu1	36°14.3'N	139°29.5'E	GOu1-1	2019-06-18	Male adult	DNeasy	A	LC574094	LC574214
						GOu1-2	2019-06-18	Male adult	PrepMan	A	LC574095	LC574215
						GOu1-3	2019-06-18	Male adult	PrepMan	B	LC574096	LC574216
						GOu1-4	2019-06-18	Male adult	PrepMan	B	LC574097	LC574217
						GOu1-5	2019-07-17	Female adult	PrepMan	A	LC574098	LC574218
			GOu2	36°15.2'N	139°28.3'E	GOu2-1	2019-06-18	Female adult	PrepMan	A	LC574099	LC574219
						GOu2-2	2019-06-18	Male adult	DNeasy	A	LC574100	LC574220
			GOu3	36°16.2'N	139°26.9'E	GOu3-1	2019-06-18	Male adult	PrepMan	A	LC574101	LC574221
						GOu3-2	2019-07-17	Female adult	PrepMan	B	LC574102	LC574222
						GOu3-3	2019-07-17	Male adult	PrepMan	B	LC574103	LC574223
		Meiwa	GMe1	36°12.5'N	139°31.8'E	GMe1-1	2018-06-28	Male adult	PrepMan	B	LC574104	LC574224
	Tochigi	Sano	TSa1	36°17.0'N	139°32.8'E	TSa1-1	2018-06-22	Male adult	PrepMan	B	LC574105	LC574225	Emerged adult from logs of damaged trees.
						TSa1-2	2019-07-05	Male adult	DNeasy	B	LC574106	LC574226	Emerged adult from logs of damaged trees.
						TSa1-3	2019-07-02	Male adult	PrepMan	B	LC574107	LC574227	Emerged adult from logs of damaged trees.
						TSa1-4	2019-07-02	Male adult	PrepMan	A	LC574108	LC574228	Emerged adult from logs of damaged trees.
						TSa1-5	2019-07-02	Male adult	PrepMan	A	LC574109	LC574229	Emerged adult from logs of damaged trees.
						TSa1-6	2019-07-11	Female adult	PrepMan	B	LC574110	LC574230	Emerged adult from logs of damaged trees.
						TSa1-7	2019-07-11	Female adult	PrepMan	B	LC574111	LC574231	Emerged adult from logs of damaged trees.
						TSa1-8	2019-07-11	Female adult	PrepMan	B	LC574112	LC574232	Emerged adult from logs of damaged trees.
	Ibaraki	Koga	IKo1	36°10.8'N	139°42.1'E	IKo1-1	2019-08-21	Larva	DNeasy	A	LC574113	LC574233
						IKo1-2	2019-08-21	Larva	DNeasy	A	LC574114	LC574234
						IKo1-3	2019-08-21	Larva	DNeasy	A	LC574115	LC574235
	Saitama	Fukaya	SFu1	36°10.6'N	139°13.6'E	SFu1-1	2019-07-26	Female adult	PrepMan	A	LC574116	LC574236
		Kumagaya	SKu1	36°09.7'N	139°24.7'E	SKu1-1	2019-07-02	Larva	PrepMan	A	LC574117	LC574237
						SKu1-2	2019-07-02	Larva	PrepMan	B	LC574118	LC574238
						SKu1-3	2019-07-02	Larva	PrepMan	B	LC574119	LC574239
						SKu1-4	2019-07-26	Larva	PrepMan	B	LC574120	LC574240
		Gyoda	SGy1	36°10.9'N	139°28.4'E	SGy1-1	2019-06-26	Male adult	PrepMan	B	LC574121	LC574241	Emerged adult from logs of damaged trees.
						SGy1-2	2019-07-02	Female adult	PrepMan	B	LC574122	LC574242	Emerged adult from logs of damaged trees.
						SGy1-3	2019-07-02	Female adult	PrepMan	A	LC574123	LC574243	Emerged adult from logs of damaged trees.
						SGy1-4	2019-07-10	Female adult	PrepMan	B	LC574124	LC574244	Emerged adult from logs of damaged trees.
						SGy1-5	2019-07-02	Male adult	PrepMan	B	LC574125	LC574245	Emerged adult from logs of damaged trees.
South Saitama	Saitama	Soka	SSo1	35°50.4'N	139°47.7'E	SSo1-1	2017-08-07	Larva	PrepMan	C	LC574126	LC574246
						SSo1-2	2017-08-07	Larva	PrepMan	C	LC574127	LC574247
			SSo2	35°50.2'N	139°49.1'E	SSo2-1	2018-06-19	Male adult	PrepMan	C	LC574128	LC574248	Emerged adult from logs of damaged trees.
						SSo2-2	2018-06-19	Female adult	DNeasy	C	LC574129	LC574249	Emerged adult from logs of damaged trees.
						SSo2-3	2018-06-19	Female adult	PrepMan	C	LC574130	LC574250	Emerged adult from logs of damaged trees.
			SSo3	35°50.7'N	139°49.7'E	SSo3-1	2018-06-09	Male adult	DNeasy	C	LC574131	LC574251
						SSo3-2	2018-06-09	Male adult	PrepMan	C	LC574132	LC574252
			SSo4	35°50.8'N	139°49.8'E	SSo4-1	2018-06-13	Female adult	PrepMan	C	LC574133	LC574253
			SSo5	35°50.8'N	139°49.5'E	SSo5-1	2019-06-04	Larva	PrepMan	C	LC574134	LC574254
						SSo5-2	2019-06-04	Larva	PrepMan	C	LC574135	LC574255
						SSo5-3	2019-06-04	Pupa	PrepMan	C	LC574136	LC574256
			SSo6	35°51.6'N	139°48.9'E	SSo6-1	2019-06-04	Larva	PrepMan	C	LC574137	LC574257
						SSo6-2	2019-06-04	Larva	PrepMan	C	LC574138	LC574258
			SSo7	35°50.3'N	139°49.6'E	SSo7-1	2019-07-02	Female adult	PrepMan	C	LC574139	LC574259
			SSo8	35°50.7'N	139°49.5'E	SSo8-1	2019-07-02	Male adult	PrepMan	C	LC574140	LC574260
			SSo9	35°51.0'N	139°49.3'E	SSo9-1	2019-07-02	Male adult	PrepMan	C	LC574141	LC574261
						SSo9-2	2019-07-02	Male adult	PrepMan	C	LC574142	LC574262
						SSo9-3	2019-07-02	Female adult	PrepMan	C	LC574143	LC574263
			SSo10	35°50.8'N	139°49.7'E	SSo10-1	2019-07-02	Female adult	PrepMan	C	LC574144	LC574264
						SSo10-2	2019-07-02	Female adult	PrepMan	C	LC574145	LC574265
			SSo11	35°51.5'N	139°50.1'E	SSo11-1	2019-07-03	Male adult	PrepMan	C	LC574146	LC574266
			SSo12	35°51.6'N	139°49.6'E	SSo12-1	2019-07-03	Female adult	PrepMan	C	LC574147	LC574267
						SSo12-2	2019-07-03	Male adult	PrepMan	C	LC574148	LC574268
		Koshigaya	SKo1	35°52.3'N	139°48.3'E	SKo1-1	2019-07-02	Female adult	PrepMan	C	LC574149	LC574269
						SKo1-2	2019-07-02	Male adult	PrepMan	C	LC574150	LC574270
						SKo1-3	2019-07-06	Female adult	PrepMan	C	LC574151	LC574271
						SKo1-4	2019-07-08	Female adult	PrepMan	C	LC574152	LC574272
						SKo1-5	2019-07-08	Male adult	PrepMan	C	LC574153	LC574273
						SKo1-6	2019-07-15	Female adult	PrepMan	C	LC574154	LC574274
						SKo1-7	2019-07-20	Male adult	PrepMan	C	LC574155	LC574275
						SKo1-8	2019-07-20	Male adult	PrepMan	C	LC574156	LC574276
			SKo2	35°53.3'N	139°48.0'E	SKo2-1	2019-07-10	Female adult	PrepMan	C	LC574157	LC574277
Western Tokyo	Tokyo	Akiruno	TAk1	35°43.5'N	139°19.5'E	TAk1-1	June 2017	Female adult	PrepMan	A	LC574158	LC574278
						TAk1-2	2017-07-27	Female adult	PrepMan	A	LC574159	LC574279
						TAk1-3	August 2017	Larva	PrepMan	A	LC574160	LC574280
						TAk1-4	August 2017	Larva	PrepMan	A	LC574161	LC574281
						TAk1-5	2018-06-27	Male adult	PrepMan	A	LC574162	LC574282
						TAk1-6	2018-06-27	Male adult	PrepMan	A	LC574163	LC574283
						TAk1-7	2018-06-27	Female adult	PrepMan	A	LC574164	LC574284
						TAk1-8	2018-06-27	Male adult	PrepMan	A	LC574165	LC574285
						TAk1-9	2018-06-26	Female adult	PrepMan	A	LC574166	LC574286
		Fussa	TFu1	35°44.1'N	139°19.2'E	TFu1-1	2019-05-22	Larva	PrepMan	A	LC574167	LC574287
						TFu1-2	2019-06-20	Male adult	PrepMan	A	LC574168	LC574288
						TFu1-3	2019-06-21	Male adult	PrepMan	A	LC574169	LC574289
						TFu1-4	2019-06-25	Female adult	PrepMan	A	LC574170	LC574290
South Tokai	Aichi	Tobishima	ATo1	35°04.9'N	136°47.2'E	ATo1-1	2015-06-24	Male adult	PrepMan	D	LC574171	LC574291
			ATo2	35°05.1'N	136°46.9'E	ATo2-1	2017-06-30	Female adult	PrepMan	D	LC574172	LC574292
			ATo3	NA	NA	ATo3-1	2019	Larva	DNeasy	D	LC574173	LC574293
						ATo3-2	2019	Larva	DNeasy	D	LC574174	LC574294
						ATo3-3	2019	Larva	DNeasy	D	LC574175	LC574295
		Yatomi	AYa1	35°06.3'N	136°44.9'E	AYa1-1	2019-06-25	Male adult	PrepMan	D	LC574176	LC574296
						AYa1-2	2019-06-25	Female adult	PrepMan	D	LC574177	LC574297
						AYa1-3	2019-06-25	Female adult	PrepMan	D	LC574178	LC574298
						AYa1-4	2019-06-25	Female adult	PrepMan	D	LC574179	LC574299
						AYa1-5	2019-06-25	Male adult	PrepMan	D	LC574180	LC574300
			AYa2	35°04.8'N	136°45.1'E	AYa2-1	2019-06-25	Male adult	PrepMan	D	LC574181	LC574301
						AYa2-2	2019-06-25	Male adult	PrepMan	D	LC574182	LC574302
						AYa2-3	2019-06-25	Female adult	PrepMan	D	LC574183	LC574303
						AYa2-4	2019-06-25	Female adult	PrepMan	D	LC574184	LC574304
		Nagoya	ANa1	35°07.1'N	136°52.3'E	ANa1-1	2019-06-25	Male adult	PrepMan	D	LC574185	LC574305
						ANa1-2	2019-06-25	Female adult	PrepMan	D	LC574186	LC574306
						ANa1-3	2019-06-25	Female adult	PrepMan	D	LC574187	LC574307
Western Kansai	Osaka	Habikino	OHa1	34°32.1'N	135°35.9'E	OHa1-1	2017-07-28	Female adult	DNeasy	E	LC574188	LC574308
						OHa1-2	2017-07-28	Female adult	DNeasy	E	LC574189	LC574309
						OHa1-3	2017-08-08	Female adult	DNeasy	E	LC574190	LC574310
						OHa1-4	June 2019	Female adult	PrepMan	F	LC574191	LC574311
						OHa1-5	June 2019	Male adult	DNeasy	E	LC574192	LC574312
						OHa1-6	June 2019	Male adult	PrepMan	E	LC574193	LC574313
			OHa2	34°32.3'N	135°35.5'E	OHa2-1	2019-06-16	Female adult	PrepMan	E	LC574194	LC574314
						OHa2-2	2019-06-16	Male adult	PrepMan	F	LC574195	LC574315
						OHa2-3	2019-06-16	Male adult	PrepMan	F	LC574196	LC574316
North Tokushima	Tokushima	Itano	TIt1	NA	NA	TIt1-1	2017	Male adult	PrepMan	G	LC574197	LC574317
						TIt1-2	2017	Female adult	PrepMan	G	LC574198	LC574318
						TIt1-3	2017	Male adult	PrepMan	G	LC574199	LC574319
						TIt1-4	2017	Female adult	PrepMan	G	LC574200	LC574320
